# Supplementary material for: Combined analysis of dissimilar promoter accessibility and gene expression profiles identifies tissue-specific genes and actively repressed networks
Source: Epigenetics Chromatin. 2019 Feb 22;12:16. doi: 10.1186/s13072-019-0260-2 (PMC6385419; doi:10.1186/s13072-019-0260-2)
Supplement: Supplementary file 2 — Additional file 2. Includes the supplemental tables S1–7. Table S1. Enriched Binding Motifs. Table S2. Enriched Motifs in HA–ME promoters. Table S3. Nextera adapters used for ATAC-seq. Table S4. Read counts for ATAC-seq data. Table S5. Datasets used for ATAC-seq analysis. Table S6. Datasets used for RNA-seq analysis. Table S7. H3K27me3 primers. [file 13072_2019_260_MOESM2_ESM.xlsx]

## Sheet: Table S1
Supplementary Table S1
Enriched Binding Motifs
	# of Binding Sites	Fold	FDR	Origin of Motif	Similar motifs
MA-ME
T_POU2F1_dbd_02	586	2.355	0	Taipale[1]
V_FOXJ2_02	591	2.19239	0	Transfac[2]
V_TEF_Q6	576	2.3602	0	Transfac
V_HNF1B_04	320	2.53945	2.07612e-14	Transfac
T_LHX2_dbd_02	99	2.69851	0.000135954	Taipale
V_SATB1_01	109	2.20436	0.00198114	Transfac
T_LHX6_full_03	59	3.08239	0.00367061	Taipale
T_MSX2_dbd_01	73	2.54254	0.00651543	Taipale
HA-HE
B_Plagl1_primary	1848	2.00993	0	Bulyk Uniprobe[3]	V_PLAGL1_03
G_CHREBP_MLX_01	917	2.29623	0	Genomatix[4]	T_MAX_dbd_01
G_CTCF_01	1852	2.56671	0	Genomatix
G_E2F1_DP1_01	574	3.03196	0	Genomatix	G_E2F1_DP2_01,G_E2F4_DP2_01
G_E2F4_DP1_01	1656	3.2262	0	Genomatix
G_HES1_02	792	2.31929	0	Genomatix
R_HIF1A_p2	1330	2.58032	0	SwissRegulon[5]
R_TFDP1_p2	3310	2.8565	0	SwissRegulon	B_E2F2_primary,V_E2F2_03,V_E2F3_03,B_E2F3_primary
S_ATF3_disc2	929	3.66307	0	Stamatoyannopoulos[6]
S_Myc_disc6	284	2.13729	0	Stamatoyannopoulos
S_Nrf1_disc2	1809	2.16057	0	Stamatoyannopoulos
S_RXRA_disc5	2495	2.29162	0	Stamatoyannopoulos
S_SETDB1_disc1	432	7.03142	0	Stamatoyannopoulos
S_SETDB1_disc2	2488	3.18777	0	Stamatoyannopoulos	V_NRF1_Q6_01,G_NRF1_01,V_NRF1_Q6,R_NRF1_p2,S_Nrf1_disc1,T_NRF1_full_01
S_SP1_disc3	2697	2.19679	0	Stamatoyannopoulos
S_SP2_disc2	325	4.50422	0	Stamatoyannopoulos
S_TCF12_disc3	2988	2.17726	0	Stamatoyannopoulos	S_ZBTB7A_disc2,S_SP2_disc3
S_TCF12_disc4	755	2.30749	0	Stamatoyannopoulos
S_THAP1_disc1	229	4.6122	0	Stamatoyannopoulos
S_ZBTB33_disc1	176	8.212	0	Stamatoyannopoulos
S_ZBTB33_disc3	127	2.25027	1.18301e-09	Stamatoyannopoulos
S_ZBTB33_disc4	1302	2.08167	0	Stamatoyannopoulos
S_ZBTB7A_disc1	1947	2.75428	0	Stamatoyannopoulos	S_RXRA_disc2
T_Creb3l2_dbd_02	281	3.51193	0	Taipale	T_CREB3L1_full_01
T_E2F1_dbd_02	2826	2.90331	0	Taipale	V_E2F4_04,T_E2F1_dbd_01,T_E2F1_dbd_03,T_E2F1_dbd_04,T_E2F4_dbd_01,T_E2F4_dbd_02
T_ELK1_full_02	44	3.97355	1.43923e-07	Taipale
T_ETS1_dbd_02	207	3.4701	0	Taipale	T_ETS1_full_02
T_ETV6_full_01	403	4.17858	0	Taipale
T_GMEB2_dbd_02	41	5.46578	1.81042e-09	Taipale
T_GMEB2_dbd_03	83	5.16361	0	Taipale
T_ZBTB7A_dbd_01	2177	2.08149	0	Taipale	T_ZBTB7B_full_01,V_ZBTB7B_04
V_DEAF1_01	437	3.84718	0	Transfac	V_DEAF1_02
V_E2F1_Q3_01	3193	2.89474	0	Transfac	V_E2F1_Q6_01,V_E2F1_Q4_01,R_E2F1_5_p2
V_E2F1_Q4	2657	2.5387	0	Transfac
V_E2F4_Q6	3192	2.86507	0	Transfac
V_MAF_Q6	540	2.47423	0	Transfac
V_MECP2_01	3148	2.80489	0	Transfac
V_MECP2_02	3065	2.95577	0	Transfac	V_ELK1_05,L_ELK1_02
V_PLAG1_02	1222	2.13815	0	Transfac
V_SP2_01	2512	2.72682	0	Transfac	G_SP2_01
V_ZBTB7C_Q2	2459	2.4334	0	Transfac
HA-ME
S_SP2_disc2	71	2.28758	9.15684e-08	Stamatoyannopoulos
S_SETDB1_disc1	74	2.05134	2.87863e-06	Stamatoyannopoulos
V_REST_01	33	2.21387	0.00494076	Transfac
[1]	Jolma A, Yan J, Whitington T, Toivonen J, Nitta KR, Rastas P, et al. DNA-binding specificities of human transcription factors. Cell 2013;152:327–39. doi:10.1016/j.cell.2012.12.009.
[2]	Matys V, Kel-Margoulis O V, Fricke E, Liebich I, Land S, Barre-Dirrie A, et al. TRANSFAC and its module TRANSCompel: transcriptional gene regulation in eukaryotes. Nucleic Acids Res 2006;34:D108-10. doi:10.1093/nar/gkj143.
[3]	Newburger DE, Bulyk ML. UniPROBE: an online database of protein binding microarray data on protein-DNA interactions. Nucleic Acids Res 2009;37:D77-82. doi:10.1093/nar/gkn660.
[4]	Genomatix. 2007. Information available at http:// www.genomatix.de/.
[5]	Pachkov M, Balwierz PJ, Arnold P, Ozonov E, van Nimwegen E. SwissRegulon, a database of genome-wide annotations of regulatory sites: recent updates. Nucleic Acids Res 2012;41:D214–20. doi:10.1093/nar/gks1145.
[6]	Neph S, Vierstra J, Stergachis AB, Reynolds AP, Haugen E, Vernot B, et al. An expansive human regulatory lexicon encoded in transcription factor footprints. Nature 2012;489:83–90. doi:10.1038/nature11212.

## Sheet: Table S2
Supplementary Table S2
Enriched motifs in HA-ME promoters
Gene Name	Gene Symbol	Fold	Q-value	Placenta TPM
Transcription Factor Sp2	Sp2	2.29	9.16e-08	40.11
SET domain, bifurcated 1	Setdb1	2.05	2.88e-06	23.92
RE1-silencing transcription factor/ Neuron-restrictive silencer factor	Rest/Nrsf	2.21	0.00494	216.02

## Sheet: Table S3
Supplementary Table S3
Nextera adapters used for ATAC-seq
	Nextera Adapters	Bases in 5xx adapter	Bases in 7xx adapter
Replicate 1	504/703	AGAGTAGA	AGGCAGAA
Replicate 2	517/705	GCGTAAGA	GGACTCCT
Replicate 3	517/702	GCGTAAGA	CGTACTAG

## Sheet: Table S4
Supplementary Table S4
Read counts for ATAC-seq data
		Original	Mapped	ChrM	MapQ (<20)	Paired	Duplicates	Final
Alpha	Rep 1	50715221	50181062	29040674	21441499	20387582	18377868	17796516
	Rep 2	56419963	55953405	25971313	17831175	16990726	15376200	14911082
	Rep 3	87228371	86288699	45684302	31177219	29983453	27918944	27060568
	Rep 4	94963259	94027956	52803950	37112303	35889629	33342448	32444058
	Rep 5	93809083	92791998	51325866	35636489	34388815	32083113	31172142
Beta	Rep 1	99138455	98255253	48311331	33778973	32756671	29364422	28622684
	Rep 2	56053549	55655922	27168343	19911631	19130263	14224508	13817682
	Rep 3	54612435	54291150	31798039	25368133	24359489	21499478	20966738
	Rep 4	102463765	101617528	58467519	43554672	42357661	39337621	38464854
	Rep 5	92952729	92266413	40992093	27098811	26271255	22826145	22221356
ESC	Rep 1	72395177	70382159	58921562	48848937	48139095	24946762	24252196
	Rep 2	67404777	65795453	57843059	48469385	47713891	13656980	12954262
	Rep 3	65771929	64185289	56365406	47276157	46540168	13957820	13278782
HSC	Rep 1	89739159	83025131	72323563	60962965	57900117	43295928	42653008
	Rep 2	111515887	101024535	84834533	70977502	68001269	53837098	53070228
Neuron	Rep 1	14378411	12608838	11270022	9683097	9320903	8989157	8941274
	Rep 2	19320173	16836605	15381313	13330162	12798530	12337334	12269596
	Rep 3	31239879	28284669	9544772	4809851	4727813	4425192	4367666
	Rep 4	43400971	39473442	13087525	6418279	6308368	5870977	5797058
Placenta	Rep 1	93429183	86515054	44895514	28027180	26446025	20837499	20605946
	Rep 2	73361953	65558919	34893398	21921487	20539578	16645842	16458968
	Rep 3	80502611	72966154	40961196	26707725	25193436	19620268	19387954
Retina	Rep 1	56063268	47474455	46678303	42037092	40207145	37570211	37141478
	Rep 2	72922574	60871937	58872615	53012191	50802357	47211975	46647812
Spleen	Rep 1	48417187	45854373	39978922	31931910	30312282	14551002	13779288
	Rep 2	59247937	55504576	40173629	31351203	30747214	28243472	27730004
	Rep 3	63385029	59049526	42377291	32875690	32280420	29823878	29316988
TSC	Rep 1	137425125	130654686	58660552	38983217	37708370	26989464	26168696
	Rep 2	130699325	128073691	63656329	44626343	43205426	31872395	30847506
Alpha (hg19)	Rep 1	356469002	337197506	241059476	193622284	183230652	147257022	144303136
	Rep 2	366011950	352035544	196613938	154778416	147339516	129881322	127347598
	Rep 3	320137988	312958518	107432658	80313670	76705925	71730761	69828580
Beta (hg19)	Rep 1	407887442	386497812	173903004	129913315	123796851	105210081	103181250
	Rep 2	444082308	421426167	250950962	187962713	175451529	150493813	147975166
	Rep 3	379994294	371871169	97788329	64742661	61842239	57678369	56018348
		Original	Mapped	ChrM	MapQ (<20)	Paired	Duplicates	Final

## Sheet: Table S5
Supplementary Table S5
Datasets used for ATAC-seq analysis
Cell/Tissue	Accession ID	Read Length	Bowtie2 alignment (%)
Alpha*	GSE99954	35-76	97.2
Beta*	GSE99954	35-76	99.25
ESC	GSE87548	51	97.47
HSC*	GSE87527	36-75	91.56
Neuron	GSE82015	50	89.08
Placenta	GSE120599	50	90.7
Retina	GSE83312	50	84.65
Spleen	GSE88987	35-50	93.85
TSC*	GSE94694	36-75	96.53
Alpha (hg19)	GSE76268	41-50	95.72
Beta (hg19)	GSE76268	41-50	95.24
Read length is reported after trimming (* indicate reads were trimmed).
The Bowtie2 overall alignment is averaged across biological replicates.

## Sheet: Table S6
Supplementary Table S6
Datasets used for RNA-seq analysis
Cell/Tissue	Accession ID	Read Length	HISAT2 alignment (%)
Alpha	GSE99954	75	95.67
Beta	GSE99954	75	93.08
ESC*	GSE66390	36-126	73.31
HSC	GSE87527	50	90.15
Neuron*	GSE82015	36-97	87.57
Placenta	GSE65808	100	96.9
Retina	GSE83312	50	86.83
Spleen	GSE88987	50	91.2
TSC	GSE78782	101	95.5
Alpha (hg19)*	GSE76268	36-100	97.19
Beta (hg19)*	GSE76268	36-100	96.26
Read length is reported after trimming (* indicate reads were trimmed).
The HISAT2 overall alignment is averaged across biological replicates.

## Sheet: Table S7
Supplementary Table S7
H3K27me3 primers
Gene	Forward	Reverse	Efficiency
Scg3	ccaaaggaaccccattctttc	aagagcctgcatcctccttc	0.8838
Syt1	aagttgcccactgctaactgc	gctgtggggatggagagact	0.9163
Syt9	cgcgctttccaagtttaaaga	atgcaaacctagcatccctca	0.9969
Dnajc6	caggcgtctttcacttccaac	aggggagaaggtgtcttggag	0.965
Htr5b	gaccttccctgaatggttgct	accgctgctagctttctctcc	0.9464
Ryr2	cccatttctaaggccttttgg	cgtatggagggagtcgaagtg	0.9377
Fzd4	tgtaaggggaaggacgtgaaa	aacgcgactgtccaatgaaag	0.8686
Egf	cgagcaaaggagggagaagat	ttttgacaagtggcaggaggt	0.9812
Scg2	atattatgtggaaggctccaag	tctctataagccgaggagctg	1.006
Gapdh	cctctctcatttcccctcctc	ctatcagttcggagcccacac	1.0638
